# Supplementary material for: Improvement of Gait Dysfunction after Applying a Hinged Ankle–Foot Orthosis in a Hemiplegic Cerebral Palsy Patient with Disrupted Medial Lemniscus: A Case Report
Source: Children (Basel). 2021 Jan 25;8(2):81. doi: 10.3390/children8020081 (PMC7911173; doi:10.3390/children8020081)
Supplement: Supplementary file 1 [file children-08-00081-s001.zip]

Archive with 1 entries (1 files):
- children-1087537-supplementary.mp4
